# Supplementary material for: SARS-CoV-2 N-Antigen Quantification in Respiratory Tract, Plasma and Urine: Kinetics and Association with RT-qPCR Results
Source: Viruses. 2023 Apr 24;15(5):1041. doi: 10.3390/v15051041 (PMC10221862; doi:10.3390/v15051041)
Supplement: Supplementary file 1 [file viruses-15-01041-s001.zip]

Archive with 1 entries (1 files):
- viruses-2343857-supplementary.pdf
